# Supplementary material for: Dihydroxy-Metabolites of Dihomo-γ-linolenic Acid Drive Ferroptosis-Mediated Neurodegeneration
Source: ACS Cent Sci. 2023 Mar 16;9(5):870–82. doi: 10.1021/acscentsci.3c00052 (PMC10214511; doi:10.1021/acscentsci.3c00052)
Supplement: Supplementary file 2 — oc3c00052_si_002.xls [file oc3c00052_si_002.xls]

## Sheet: CCLE_expression
CELLLINE	EPHX1	EPHX2	cancer
SNU475_LIVER	9.98678	1.926	HEPATOCELLULAR CARCINOMA
T98G_CNS	9.92797	0	ASTROCYTOMA-GLIOBLASTOMA MULTIFORME
NCIH2228_LUNG	9.80318	2.33056	LUNG ADENOCARCINOMA
SNU878_LIVER	9.74781	1.98185	HEPATOCELLULAR CARCINOMA
NCIH1563_LUNG	9.699	0.678072	LUNG ADENOCARCINOMA
NCIH596_LUNG	9.4885	2.87578	LUNG ADENOSQUAMOUS CARCINOMA
COV434_OVARY	9.41604	1.29866	sex_cord-stromal_tumour (granulosa_cell_tumour)
LUDLU1_LUNG	9.38033	3.33628	LUNG SQUAMOUS CELL CARCINOMA
MORCPR_LUNG	9.35273	1.84398	LUNG ADENOCARCINOMA
SIHA_CERVIX	9.27687	3.81967	HPV-RELATED ENDOCERVICAL ADENOCARCINOMA
KYSE70_ESOPHAGUS	9.25526	4.63285	ESOPHAGUS SQUAMOUS CELL CARCINOMA
A498_KIDNEY	9.23384	2.58736	RENAL CELL CARCINOMA
HUH28_BLT	9.19928	0.613532	BILIARY TRACT CARCINOMA
HUH1_LIVER	9.14198	1.32193	HEPATOCELLULAR CARCINOMA
JHH6_LIVER	9.13535	0.0703893	HEPATOCELLULAR CARCINOMA
HCC15_LUNG	9.13119	2.79077	LUNG SQUAMOUS CELL CARCINOMA
HCC202_BREAST	9.08852	0.238787	BREAST DUCTAL CARCINOMA
NCIH460_LUNG	9.04029	2.97085	LUNG LARGE CELL CARCINOMA
MESSA_SOFTTISSUE	9.03697	3.35896	SARCOMA
ML1_THYROID	9.00363	3.02148	THYROID FOLLICULAR CARCINOMA
TE5_ESOPHAGUS	8.98339	3.06695	ESOPHAGUS SQUAMOUS CELL CARCINOMA
TT5_ESOPHAGUS	8.83343	4.90111	THYROID FOLLICULAR CARCINOMA
NCIH1755_LUNG	8.8088	2.488	LUNG ADENOCARCINOMA
JHUEM1_UTERUS	8.7894	3.90207	ENDOMETRIUM ADENOCARCINOMA
NCIH1437_LUNG	8.77979	2.75702	LUNG ADENOCARCINOMA
NCIH1623_LUNG	8.71349	2.67129	LUNG ADENOCARCINOMA
SLR21_KIDNEY	8.71077	4.23879	RENAL CELL CARCINOMA
BEN_LUNG	8.7037	3.58496	LUNG CARCINOMA
LN382_CNS	8.60084	0.731183	ASTROCYTOMA
NCIH2196_LUNG	8.56731	4.6427	LUNG SMALL CELL CARCINOMA
NCIH2122_LUNG	8.56552	3.38681	LUNG ADENOCARCINOMA
RERFLCMS_LUNG	8.56377	3.79701	LUNG NON-SMALL CELL CARCINOMA
SNU324_PANCREAS	8.5299	3.56682	PANCREAS CARCINOMA
LK2_LUNG	8.52195	2.45943	LUNG SQUAMOUS CELL CARCINOMA
TE14_ESOPHAGUS	8.50886	3.33485	ESOPHAGUS SQUAMOUS CELL CARCINOMA
CAKI2_KIDNEY	8.45302	3.53356	RENAL CLEAR CELL CARCINOMA
VMRCRCZ_KIDNEY	8.4489	3.68594	RENAL CELL CARCINOMA
SKRC20_KIDNEY	8.43983	3.92884	RENAL CLEAR CELL CARCINOMA
NCIH2172_LUNG	8.434	2.4957	LUNG NON-SMALL CELL CARCINOMA
LC1F_LUNG	8.41646	3.06867	LUNG SQUAMOUS CELL CARCINOMA
KMRC20_KIDNEY	8.40246	2.40327	RENAL CELL CARCINOMA
SKOV3_OVARY	8.40092	1.67356	OVARY ADENOCARCINOMA
HCC1395_BREAST	8.38215	3.37156	BREAST DUCTAL CARCINOMA
LI7_LIVER	8.38055	2.73335	HEPATOCELLULAR CARCINOMA
CCFSTTG1_CNS	8.37682	0.0565835	ASTROCYTOMA
NCIH1341_LUNG	8.3753	4.2854	LUNG SMALL CELL CARCINOMA
NCIH647_LUNG	8.36247	0.584963	LUNG ADENOSQUAMOUS CARCINOMA
NCIH2170_LUNG	8.3579	0.713696	LUNG SQUAMOUS CELL CARCINOMA
NCIH1963_LUNG	8.31759	0.0840643	LUNG SMALL CELL CARCINOMA
FU97_STOMACH	8.30008	6.14303	STOMACH DIFFUSE ADENOCARCINOMA
BT20_BREAST	8.29471	0.0976108	BREAST DUCTAL CARCINOMA
NCIH2882_LUNG	8.27137	1.70044	LUNG SQUAMOUS CELL CARCINOMA
SNU503_COLORECT	8.26097	3.55336	LARGE INTESTINE CARCINOMA
JHOM1_OVARY	8.25536	0.495695	OVARY ADENOCARCINOMA
HCC70_BREAST	8.24627	2.21412	BREAST DUCTAL CARCINOMA
U251MG_CNS	8.24527	0.189034	ASTROCYTOMA
253J_BLADDER	8.2446	4.34341	URINARY TRACT TRANSITIONAL CELL CARCINOMA
CAL33_HEADNECK	8.22853	3.0054	UPPER AERODIGESTIVE TRACT SQUAMOUS CELL CARCINOMA
KNS42_CNS	8.21912	0.0840643	GLIOMA
SNU201_CNS	8.18225	2.35332	ASTROCYTOMA-GLIOBLASTOMA MULTIFORME
8MGBA_CNS	8.1811	2.61824	ASTROCYTOMA-GLIOBLASTOMA MULTIFORME
HS675T_COLORECT	8.16982	0.298658	LARGE INTESTINE CARCINOMA
NCIH2087_LUNG	8.15066	0.0143553	LUNG ADENOCARCINOMA
BC3C_BLADDER	8.14883	1.72247	URINARY TRACT TRANSITIONAL CELL CARCINOMA
HCC2814_LUNG	8.14853	0.0285692	LUNG SQUAMOUS CELL CARCINOMA
LN235_CNS	8.12707	1.18903	ASTROCYTOMA
NCIH2106_LUNG	8.10988	3.84398	LUNG NON-SMALL CELL CARCINOMA
COLO678_COLORECT	8.10983	3.64386	LARGE INTESTINE ADENOCARCINOMA
SKMES1_LUNG	8.09524	3.09424	LUNG SQUAMOUS CELL CARCINOMA
KD_SOFTTISSUE	8.08979	1.09761	NA
U343_CNS	8.08087	0	ASTROCYTOMA
NCIH1793_LUNG	8.07783	2.54844	LUNG NON-SMALL CELL CARCINOMA
NCIH522_LUNG	8.07505	0.678072	LUNG NON-SMALL CELL CARCINOMA
TCCSUP_BLADDER	8.04412	0	URINARY TRACT TRANSITIONAL CELL CARCINOMA
PC14_LUNG	8.02387	1.85599	LUNG NON-SMALL CELL CARCINOMA
CAPAN2_PANCREAS	8.01992	3.15056	PANCREAS DUCTAL CARCINOMA
H4_CNS	8.01486	2.12102	GLIOMA
OVMANA_OVARY	8.00568	1.14405	OVARY CLEAR CELL CARCINOMA
JHH2_LIVER	7.99893	1.33914	HEPATOCELLULAR CARCINOMA
LNZ308_CNS	7.96607	0.0285692	ASTROCYTOMA
DV90_LUNG	7.95303	4.16752	LUNG ADENOCARCINOMA
NCIH1573_LUNG	7.94878	3.96717	LUNG ADENOCARCINOMA
NCIH1436_LUNG	7.94392	0	LUNG SMALL CELL CARCINOMA
NCIH2023_LUNG	7.94216	3.6565	LUNG ADENOCARCINOMA
EFM192A_BREAST	7.93846	2.854	BREAST CARCINOMA
OVKATE_OVARY	7.93422	3.33628	OVARY ADENOCARCINOMA
SLR26_KIDNEY	7.92955	2.70266	RENAL CELL CARCINOMA
RERFLCSQ1_LUNG	7.92315	2.01792	LUNG SQUAMOUS CELL CARCINOMA
NCIH889_LUNG	7.90491	0.137504	LUNG SMALL CELL CARCINOMA
DU4475_BREAST	7.89099	3.83592	BREAST DUCTAL CARCINOMA
HCC364_LUNG	7.88783	1.33914	LUNG ADENOCARCINOMA
HCC95_LUNG	7.88594	3.89239	LUNG SQUAMOUS CELL CARCINOMA
HCC1937_BREAST	7.88215	3.73118	BREAST DUCTAL CARCINOMA
NCIH2452_LUNG	7.87738	0.275007	MESOTHELIOMA
G402_KIDNEY	7.84505	0.0426443	OSTEOSARCOMA
NCIH1435_LUNG	7.83523	3.43563	LUNG NON-SMALL CELL CARCINOMA
BFTC909_KIDNEY	7.8275	0.15056	KIDNEY CARCINOMA
NCIN87_STOMACH	7.82693	3.0268	STOMACH CARCINOMA
TE6_ESOPHAGUS	7.8089	3.26003	ESOPHAGUS SQUAMOUS CELL CARCINOMA
SNB75_CNS	7.78705	1.81558	GLIOMA
SW1088_CNS	7.78313	0.298658	GLIOMA
AU565_BREAST	7.77834	2.76129	BREAST CARCINOMA
SNU308_BLT	7.76666	3.5472	BILIARY TRACT CARCINOMA
SNU626_CNS	7.765	2.0072	ASTROCYTOMA-GLIOBLASTOMA MULTIFORME
TUHR14TKB_KIDNEY	7.75261	3.78031	KIDNEY CARCINOMA
NCIH1781_LUNG	7.70881	0.790772	BRONCHIOLOALVEOLAR ADENOCARCINOMA
NCIH28_LUNG	7.70646	1.73552	MESOTHELIOMA
NCIH520_LUNG	7.65313	0.176323	LUNG SQUAMOUS CELL CARCINOMA
FTC133_THYROID	7.64537	3.58616	THYROID FOLLICULAR CARCINOMA
HS255T_COLORECT	7.64184	2.94673	LARGE INTESTINE ADENOCARCINOMA
RMUGS_OVARY	7.6393	3.3978	OVARY ADENOCARCINOMA
EFO27_OVARY	7.63735	0	STOMACH MUCINOUS CARCINOMA
CAOV3_OVARY	7.62578	2.24489	OVARY ADENOCARCINOMA
SNU119_OVARY	7.623	1.62761	OVARY ADENOCARCINOMA
HCC2450_LUNG	7.60888	1.99277	LUNG SQUAMOUS CELL CARCINOMA
MDAMB453_BREAST	7.59403	3.31034	BREAST CARCINOMA
NCIH1385_LUNG	7.58946	3.69933	LUNG SQUAMOUS CELL CARCINOMA
JHH5_LIVER	7.57962	5.92861	HEPATOCELLULAR CARCINOMA
HCC1187_BREAST	7.5735	2.22033	BREAST DUCTAL CARCINOMA
LN18_CNS	7.54024	0.378512	ASTROCYTOMA-GLIOBLASTOMA MULTIFORME
HEC6_CERVIX	7.53356	2.22651	ENDOMETRIUM ADENOCARCINOMA
L33_PANCREAS	7.52669	2.92029	PANCREAS CARCINOMA
NCIH196_LUNG	7.51893	0.0565835	LUNG SMALL CELL CARCINOMA
HCC38_BREAST	7.51175	2.30451	BREAST DUCTAL CARCINOMA
NCIH1944_LUNG	7.49193	3.70044	LUNG NON-SMALL CELL CARCINOMA
NCIH441_LUNG	7.48035	1.75275	LUNG ADENOCARCINOMA
BT483_BREAST	7.44045	4.26003	BREAST DUCTAL CARCINOMA
MDAMB175VII_BREAST	7.41718	4.53916	BREAST DUCTAL CARCINOMA
59M_OVARY	7.40752	0.85599	OVARY CARCINOMA
HCC1569_BREAST	7.3966	3.62293	STOMACH METAPLASTIC CARCINOMA
KNS60_CNS	7.38379	1.58496	ASTROCYTOMA-GLIOBLASTOMA MULTIFORME
GOS3_CNS	7.35606	4.97636	ASTROCYTOMA
IGR37_SKIN	7.35526	3.60763	MALIGNANT MELANOMA
SNU387_LIVER	7.34314	1.98185	HEPATOCELLULAR CARCINOMA
SW1573_LUNG	7.33539	1.51602	LUNG SQUAMOUS CELL CARCINOMA
LU65_LUNG	7.32256	1.70044	LUNG NON-SMALL CELL CARCINOMA
ASPC1_PANCREAS	7.31714	4.45022	PANCREAS DUCTAL CARCINOMA
NCIH1355_LUNG	7.30323	3.83086	LUNG ADENOCARCINOMA
JHH4_LIVER	7.29499	2.39506	HEPATOCELLULAR CARCINOMA
DMS454_LUNG	7.28605	4.10518	LUNG SMALL CELL CARCINOMA
LXF289_LUNG	7.27212	1.93357	LUNG ADENOCARCINOMA
TM87_SOFTTISSUE	7.26181	2.61589	EXTRARENAL RHABDOID TUMOR
SKMEL24_SKIN	7.26078	0.0703893	MALIGNANT MELANOMA
T3M10_LUNG	7.25238	3.84599	LUNG LARGE CELL CARCINOMA
SUIT2_PANCREAS	7.24963	1.99277	PANCREAS DUCTAL CARCINOMA
KURAMOCHI_OVARY	7.2406	2.91456	OVARY UNDIFFERENTIATED CARCINOMA
VMRCRCW_KIDNEY	7.23955	2.10769	KIDNEY CARCINOMA
PANC0403_PANCREAS	7.23678	1.43829	PANCREAS CARCINOMA
KALS1_CNS	7.23199	1.11103	GLIOMA
NCIH2110_LUNG	7.23141	0.0143553	LUNG NON-SMALL CELL CARCINOMA
SW1783_CNS	7.23093	1.45418	ASTROCYTOMA
A549_LUNG	7.22699	3.08406	LUNG NON-SMALL CELL CARCINOMA
MDAMB157_BREAST	7.2268	3.30743	BREAST DUCTAL CARCINOMA
CORL24_LUNG	7.21548	5.17513	LUNG SMALL CELL CARCINOMA
LN340_CNS	7.20662	0.201634	ASTROCYTOMA
JHOS4_OVARY	7.20359	2.26303	OVARY ADENOCARCINOMA
LOUNH91_LUNG	7.1983	3.88166	LUNG SQUAMOUS CELL CARCINOMA
HLFA_LUNG	7.19623	0.15056	LUNG SQUAMOUS CELL CARCINOMA
SNU1105_CNS	7.19012	1.1177	ASTROCYTOMA-GLIOBLASTOMA MULTIFORME
OVSAHO_OVARY	7.18864	3.67016	OVARY ADENOCARCINOMA
TTC709_SOFTTISSUE	7.17981	1.57046	EXTRARENAL RHABDOID TUMOR
NCIH841_LUNG	7.17622	4.67016	LUNG SMALL CELL CARCINOMA
SKMEL31_SKIN	7.17483	3.32337	MALIGNANT MELANOMA
NMCG1_CNS	7.17423	2.14405	GLIOMA
VCAP_PROSTATE	7.16752	5.30889	PROSTATE ADENOCARCINOMA
SNUC2A_COLORECT	7.16591	3.52732	LARGE INTESTINE ADENOCARCINOMA
LN229_CNS	7.16511	0.0143553	ASTROCYTOMA-GLIOBLASTOMA MULTIFORME
SLR23_KIDNEY	7.16239	2.23573	RENAL CELL CARCINOMA
HS683_CNS	7.15684	1	GLIOMA
FADU_HEADNECK	7.15654	2.63459	UPPER AERODIGESTIVE TRACT SQUAMOUS CELL CARCINOMA
KYSE520_ESOPHAGUS	7.14608	2.17632	ESOPHAGUS SQUAMOUS CELL CARCINOMA
LN428_CNS	7.14588	0.613532	ASTROCYTOMA
MFE319_CERVIX	7.142	1.96347	ENDOMETRIUM ADENOCARCINOMA
OE19_ESOPHAGUS	7.12877	5.30378	ESOPHAGUS ADENOCARCINOMA
TGBC11TKB_STOMACH	7.12722	4.88801	STOMACH CARCINOMA
SNU761_LIVER	7.12257	1.02148	HEPATOCELLULAR CARCINOMA
KYSE510_ESOPHAGUS	7.12122	1.74416	ESOPHAGUS SQUAMOUS CELL CARCINOMA
RERFLCAD1_LUNG	7.11863	2.12433	LUNG ADENOCARCINOMA
SNUC1_COLORECT	7.11749	4.66619	LARGE INTESTINE ADENOCARCINOMA
HEKTE_KIDNEY	7.1151	0.286881	KIDNEY IMMORTLAIZED EPITHELIAL
TE617T_SOFTTISSUE	7.10203	2.36737	RHABDOMYOSARCOMA
CORL105_LUNG	7.08566	2.90304	LUNG ADENOCARCINOMA
NCIH1703_LUNG	7.08513	0.0840643	LUNG ADENOCARCINOMA
LS180_COLORECT	7.08449	4.72629	LARGE INTESTINE ADENOCARCINOMA
KMBC2_BLADDER	7.07874	3.84197	URINARY TRACT CARCINOMA
HS936T_SKIN	7.06932	0.176323	MALIGNANT MELANOMA
LN215_CNS	7.06921	2.22342	ASTROCYTOMA
SW579_THYROID	7.06663	1.07724	THYROID ANAPLASTIC CARCINOMA
LNCAPCLONEFGC_PROSTATE	7.06501	6.50383	PROSTATE ADENOCARCINOMA
MALME3M_SKIN	7.06178	3.45286	MALIGNANT MELANOMA
HEC265_CERVIX	7.0568	2.22651	ENDOMETRIUM ADENOCARCINOMA
TEN_UTERUS	7.05126	2.72247	ENDOMETRIUM CLEAR CELL CARCINOMA
SW780_BLADDER	7.04712	2.84599	URINARY TRACT TRANSITIONAL CELL CARCINOMA
SNU601_STOMACH	7.0343	1.37851	STOMACH CARCINOMA
ISTMES2_LUNG	7.01948	1.76129	MESOTHELIOMA
DMS53_LUNG	7.01926	1.1635	LUNG SMALL CELL CARCINOMA
NCIH2081_LUNG	7.01636	1.97085	LUNG SMALL CELL CARCINOMA
SNU886_LIVER	7.01089	0.238787	HEPATOCELLULAR CARCINOMA
HEPG2_LIVER	6.99673	4.14241	HEPATOCELLULAR CARCINOMA
KLE_CERVIX	6.9956	2.89724	ENDOMETRIUM ADENOCARCINOMA
HOP92_LUNG	6.99243	1.70044	LUNG LARGE CELL CARCINOMA
RPMI8226_BLOOD	6.99039	0.344828	PLASMA CELL MYELOMA
MDAMB361_BREAST	6.98482	0.659925	BREAST CARCINOMA
NCIH1869_LUNG	6.98482	0.411426	LUNG SQUAMOUS CELL CARCINOMA
SKBR3_BREAST	6.98242	3.59813	BREAST CARCINOMA
NCIH1694_LUNG	6.972	0.111031	CARCINOMA (BRONCHIOLOALVEOLAR_ADENOCARCINOMA)
HCT15_COLORECT	6.96982	3.22497	LARGE INTESTINE ADENOCARCINOMA
AN3CA_CERVIX	6.96382	3.12763	ENDOMETRIUM ADENOCARCINOMA
SW900_LUNG	6.95455	1.7137	LUNG SQUAMOUS CELL CARCINOMA
PK45H_PANCREAS	6.95128	0.464668	PANCREAS CARCINOMA
NCIH660_PROSTATE	6.94661	3.25248	PROSTATE SMALL CELL CARCINOMA
EKVX_LUNG	6.94345	4.03914	LUNG ADENOCARCINOMA
SF539_CNS	6.94087	0.163499	GLIOMA
SNU449_LIVER	6.9397	4.19535	HEPATOCELLULAR CARCINOMA
NCIH1792_LUNG	6.93558	2.19219	LUNG ADENOCARCINOMA
SNU1040_COLORECT	6.93145	4.2765	LARGE INTESTINE CARCINOMA
JHUEM2_CERVIX	6.92944	3.68032	ENDOMETRIUM ADENOCARCINOMA
U178_CNS	6.92719	0	ASTROCYTOMA-GLIOBLASTOMA MULTIFORME
NCIH1373_LUNG	6.92374	1.1635	LUNG ADENOCARCINOMA
RL952_CERVIX	6.89748	4.50716	STOMACH ADENOSQUAMOUS CARCINOMA
KE39_STOMACH	6.89603	4.86047	STOMACH CARCINOMA
SW1353_BONE	6.89045	3.27053	CHONDROSARCOMA
J82_BLADDER	6.87885	0.0840643	URINARY TRACT TRANSITIONAL CELL CARCINOMA
IM95_STOMACH	6.87492	5.32517	INTESTINAL ADENOCARCINOMA
CORL279_LUNG	6.87455	4.8495	LUNG SMALL CELL CARCINOMA
SNU407_COLORECT	6.87086	4.75275	LARGE INTESTINE CARCINOMA
HCC1500_BREAST	6.86999	3.94392	BREAST DUCTAL CARCINOMA
HS766T_PANCREAS	6.86938	0.799087	PANCREAS DUCTAL CARCINOMA
NCIH146_LUNG	6.86691	4.1035	LUNG SMALL CELL CARCINOMA
SNU1079_BLT	6.86034	2.5509	BILIARY TRACT CARCINOMA
SNU668_STOMACH	6.8591	3.67129	STOMACH SIGNET RING ADENOCARCINOMA
HOP62_LUNG	6.85711	0.411426	LUNG ADENOCARCINOMA
T47D_BREAST	6.8535	4.59694	BREAST DUCTAL CARCINOMA
COLO829_SKIN	6.83618	3.05311	MALIGNANT MELANOMA
HCC1195_LUNG	6.8358	1.1375	LUNG ADENOSQUAMOUS CARCINOMA
HS852T_SKIN	6.82782	0	MALIGNANT MELANOMA
CAKI1_KIDNEY	6.82413	2.19219	RENAL CLEAR CELL CARCINOMA
SF126_CNS	6.81417	0.0840643	ASTROCYTOMA
COLO680N_ESOPHAGUS	6.80839	3.14893	ESOPHAGUS SQUAMOUS CELL CARCINOMA
MG63_BONE	6.80413	3.81558	OSTEOSARCOMA
SBC5_LUNG	6.80129	4.84248	LUNG SMALL CELL CARCINOMA
MDAMB468_BREAST	6.80025	1.89142	BREAST CARCINOMA
SNU423_LIVER	6.79051	0.0976108	HEPATOCELLULAR CARCINOMA
PC9_LUNG	6.78044	0.782409	LUNG ADENOCARCINOMA
CORL47_LUNG	6.77321	0.163499	LUNG SMALL CELL CARCINOMA
NCIH209_LUNG	6.76792	0.0703893	LUNG SMALL CELL CARCINOMA
786O_KIDNEY	6.75822	0.321928	RENAL CLEAR CELL CARCINOMA
OUMS23_COLORECT	6.75515	4.27352	LARGE INTESTINE ADENOCARCINOMA
TE11_ESOPHAGUS	6.75395	3.24031	ESOPHAGUS SQUAMOUS CELL CARCINOMA
KP4_PANCREAS	6.74564	3.40599	PANCREAS DUCTAL CARCINOMA
HCC1438_LUNG	6.73755	2.82375	LUNG LARGE CELL CARCINOMA
SF295_CNS	6.73742	1.18903	ASTROCYTOMA-GLIOBLASTOMA MULTIFORME
HELA_CERVIX	6.732	0.799087	HPV-RELATED ENDOCERVICAL ADENOCARCINOMA
SNUC4_COLORECT	6.72778	4.83693	LARGE INTESTINE ADENOCARCINOMA
OVK18_OVARY	6.7267	5.00854	ENDOMETRIOID CARCINOMA
HCC1428_BREAST	6.70901	2.37016	BREAST CARCINOMA
GI1_CNS	6.69794	0.604071	GLIOSARCOMA
A2058_SKIN	6.69418	0.0426443	MALIGNANT MELANOMA
SW1710_BLADDER	6.69404	4.17473	URINARY TRACT TRANSITIONAL CELL CARCINOMA
HEC108_CERVIX	6.68117	5.38094	ENDOMETRIUM ADENOCARCINOMA
RT4_BLADDER	6.67948	2	URINARY TRACT PAPPILARY TRANSITIONAL CELL CARCINOMA
NCIH2405_LUNG	6.67934	3.56682	LUNG ADENOCARCINOMA
SNU81_COLORECT	6.67779	4.71864	LARGE INTESTINE CARCINOMA
SNU520_STOMACH	6.67426	3.55827	STOMACH CARCINOMA
OV56_OVARY	6.67285	2.11103	OVARY CARCINOMA
KP2_PANCREAS	6.66704	3.20789	PANCREAS CARCINOMA
EN_CERVIX	6.66121	3.46858	ENDOMETRIUM CARCINOMA
CW2_COLORECT	6.65521	4.69988	LARGE INTESTINE CARCINOMA
BCPAP_THYROID	6.65206	3.64386	THYROID PAPILLARY CARCINOMA
WM115_SKIN	6.64313	0.321928	MALIGNANT MELANOMA
BICR31_HEADNECK	6.6314	3.67807	UPPER AERODIGESTIVE TRACT SQUAMOUS CELL CARCINOMA
COLO668_LUNG	6.62819	4.06953	LUNG SMALL CELL CARCINOMA
JL1_LUNG	6.62381	1.20789	MESOTHELIOMA
GMS10_CNS	6.62308	1.46467	ASTROCYTOMA-GLIOBLASTOMA MULTIFORME
HCC827GR5_LUNG	6.62249	3.50589	LUNG NON-SMALL CELL CARCINOMA
ONS76_CNS	6.61648	0.0840643	MEDULLOBLASTOMA
SW48_COLORECT	6.6094	4.74846	LARGE INTESTINE ADENOCARCINOMA
DMS153_LUNG	6.60496	1.26303	LUNG SMALL CELL CARCINOMA
HUH7_LIVER	6.60452	5.02059	HEPATOCELLULAR CARCINOMA
TE159T_SOFTTISSUE	6.60199	1.91073	RHABDOMYOSARCOMA
GB1_CNS	6.59708	0.613532	OSTEOSARCOMA
YD8_HEADNECK	6.59544	3.10434	UPPER AERODIGESTIVE TRACT SQUAMOUS CELL CARCINOMA
NCIH358_LUNG	6.595	2.58976	BRONCHIOLOALVEOLAR ADENOCARCINOMA
HUH6_LIVER	6.5938	4.31904	HEPATOBLASTOMA
TE9_ESOPHAGUS	6.58901	1.96347	ESOPHAGUS SQUAMOUS CELL CARCINOMA
NCIH510_LUNG	6.58811	3.50716	LUNG SMALL CELL CARCINOMA
NCIH1650_LUNG	6.57682	2.28096	BRONCHIOLOALVEOLAR ADENOCARCINOMA
SCLC21H_LUNG	6.57456	2.90881	LUNG SMALL CELL CARCINOMA
NCIH2887_LUNG	6.56849	1.50589	LUNG SQUAMOUS CELL CARCINOMA
NCIH2342_LUNG	6.56803	1.72247	LUNG ADENOCARCINOMA
CORL88_LUNG	6.56529	1.30451	LUNG SMALL CELL CARCINOMA
COV362_OVARY	6.5624	2.91265	OVARY CARCINOMA
SNU182_LIVER	6.55827	2.26303	HEPATOCELLULAR CARCINOMA
HCC1419_BREAST	6.5489	0	BREAST DUCTAL CARCINOMA
TE8_ESOPHAGUS	6.54797	3.52607	ESOPHAGUS SQUAMOUS CELL CARCINOMA
NCIH2029_LUNG	6.53776	0.9855	LUNG SMALL CELL CARCINOMA
NCIH1734_LUNG	6.53278	2.54102	LUNG ADENOCARCINOMA
STM9101_SOFTTISSUE	6.53138	0	RHABDOID TUMOR OF THE KIDNEY
TTC642_SOFTTISSUE	6.52904	3.39232	EXTRARENAL RHABDOID TUMOR
PC3_PROSTATE	6.52732	2.97269	PROSTATE ADENOCARCINOMA
SW837_COLORECT	6.52654	3.68257	LARGE INTESTINE ADENOCARCINOMA
769P_KIDNEY	6.52576	1.82375	RENAL CLEAR CELL CARCINOMA
PANC1005_PANCREAS	6.52466	1.24489	PANCREAS DUCTAL CARCINOMA
TE15_ESOPHAGUS	6.52403	1.93734	ESOPHAGUS SQUAMOUS CELL CARCINOMA
ECC12_STOMACH	6.51806	3.42223	STOMACH SMALL CELL CARCINOMA
COLO741_COLORECT	6.51302	0.137504	MALIGNANT MELANOMA
HCC2935_LUNG	6.50048	1.59455	LUNG NON-SMALL CELL CARCINOMA
HCC2108_LUNG	6.49729	2.848	LUNG ADENOCARCINOMA
253JBV_BLADDER	6.49538	4.26454	URINARY TRACT TRANSITIONAL CELL CARCINOMA
NCIH1651_LUNG	6.48929	3.1635	CARCINOMA (BRONCHIOLOALVEOLAR_ADENOCARCINOMA)
HCC461_LUNG	6.47411	0.137504	LUNG ADENOCARCINOMA
RT112_BLADDER	6.46923	0.933573	URINARY TRACT TRANSITIONAL CELL CARCINOMA
HPAFII_PANCREAS	6.46646	3.09761	PANCREAS DUCTAL CARCINOMA
TTC549_SOFTTISSUE	6.45319	3.09424	EXTRARENAL RHABDOID TUMOR
COLO201_COLORECT	6.45154	2.852	LARGE INTESTINE ADENOCARCINOMA
KG1C_CNS	6.44394	3.48027	ASTROCYTOMA-GLIOBLASTOMA MULTIFORME
PK1_PANCREAS	6.4353	1.78241	PANCREAS CARCINOMA
CL11_COLORECT	6.4348	4.00899	LARGE INTESTINE ADENOCARCINOMA
OELE_OVARY	6.42844	3.04264	OVARY IMMORTLAIZED EPITHELIAL
KPMRTRY_SOFTTISSUE	6.42173	0.485427	RHABDOID TUMOR OF THE KIDNEY
CAL148_BREAST	6.42105	5.0387	BREAST DUCTAL CARCINOMA
NCIH2066_LUNG	6.41971	2.50335	LUNG SMALL CELL CARCINOMA
JIMT1_BREAST	6.41261	2.87184	BREAST DUCTAL CARCINOMA
A172_CNS	6.40922	2.01078	ASTROCYTOMA-GLIOBLASTOMA MULTIFORME
HUG1N_STOMACH	6.40616	4.47184	STOMACH CARCINOMA
HEC59_CERVIX	6.40378	3.97361	ENDOMETRIUM ADENOCARCINOMA
DMS114_LUNG	6.39215	3.97085	LUNG SMALL CELL CARCINOMA
MDAMB231_BREAST	6.38457	0.575312	BREAST CARCINOMA
NCIH2347_LUNG	6.38232	2.51602	LUNG ADENOCARCINOMA
SKMEL30_SKIN	6.36527	2.87578	MALIGNANT MELANOMA
NCIH3255_LUNG	6.35984	1.48027	LUNG ADENOCARCINOMA
NCIH2004RT_SOFTTISSUE	6.35896	3.27947	NA
HS819T_BONE	6.35614	2.80116	CHONDROSARCOMA
NCIH1648_LUNG	6.35103	3.20163	LUNG ADENOCARCINOMA
HS822T_BONE	6.34074	0.632268	EWINGS SARCOMA-PERIPHERAL PRIMITIVE NEUROECTODERMAL TUMOUR
DU145_PROSTATE	6.337	3.18269	PROSTATE CARCINOMA
ZR751_BREAST	6.33575	0.0703893	BREAST DUCTAL CARCINOMA
YH13_CNS	6.33378	2.14078	ASTROCYTOMA-GLIOBLASTOMA MULTIFORME
KYSE410_ESOPHAGUS	6.32859	0.0285692	ESOPHAGUS SQUAMOUS CELL CARCINOMA
RH18_SOFTTISSUE	6.32571	2.33914	RHABDOMYOSARCOMA
UACC893_BREAST	6.31524	3.25701	BREAST DUCTAL CARCINOMA
OCUM1_STOMACH	6.31415	5.93192	STOMACH DIFFUSE ADENOCARCINOMA
PANC0213_PANCREAS	6.31252	2.29866	PANCREAS CARCINOMA
VMCUB1_BLADDER	6.30998	2.32481	URINARY TRACT TRANSITIONAL CELL CARCINOMA
COLO684_CERVIX	6.30706	5.1639	ENDOMETRIUM ADENOCARCINOMA
TM31_CNS	6.30067	0.575312	ASTROCYTOMA
CAMA1_BREAST	6.29701	4.10685	BREAST CARCINOMA
NCIH661_LUNG	6.27966	4.65363	LUNG LARGE CELL CARCINOMA
HT29_COLORECT	6.27408	1.15704	LARGE INTESTINE ADENOCARCINOMA
HPAC_PANCREAS	6.2724	1.26303	PANCREAS DUCTAL CARCINOMA
AGS_STOMACH	6.27221	2.29572	STOMACH ADENOCARCINOMA
UACC257_SKIN	6.27184	2.05311	MALIGNANT MELANOMA
HS618T_LUNG	6.25984	0.15056	LUNG ADENOCARCINOMA
42MGBA_CNS	6.25626	0.201634	ASTROCYTOMA-GLIOBLASTOMA MULTIFORME
BHT101_THYROID	6.25077	2.06005	THYROID ANAPLASTIC CARCINOMA
NCIH2291_LUNG	6.24736	1.73118	LUNG ADENOCARCINOMA
KATOIII_STOMACH	6.24375	3.67129	STOMACH ADENOCARCINOMA
NCIH1838_LUNG	6.24375	1.43829	LUNG NON-SMALL CELL CARCINOMA
HS888T_BONE	6.24203	0.799087	OSTEOSARCOMA
DKMG_CNS	6.24127	1.26303	ASTROCYTOMA-GLIOBLASTOMA MULTIFORME
HEP3B217_LIVER	6.23955	3.35614	HEPATOCELLULAR CARCINOMA
CL34_COLORECT	6.23477	5.20046	LARGE INTESTINE ADENOCARCINOMA
SNU16_STOMACH	6.23343	5.05485	STOMACH UNDIFFERENTIATED ADENOCARCINOMA
HCC33_LUNG	6.21897	2.74846	LUNG SMALL CELL CARCINOMA
TIG3TD_LUNG	6.21237	0.275007	LUNG IMMORTALIZED EMBRYONIC FIBROBLAST
SNU410_PANCREAS	6.19849	1.15704	PANCREAS CARCINOMA
KYSE30_ESOPHAGUS	6.17473	0.111031	ESOPHAGUS SQUAMOUS CELL CARCINOMA
COLO783_SKIN	6.17373	3.60763	MALIGNANT MELANOMA
SNU1041_HEADNECK	6.17173	3.63807	UPPER AERODIGESTIVE TRACT CARCINOMA
NCIH1836_LUNG	6.16672	0.163499	LUNG SMALL CELL CARCINOMA
HCC366_LUNG	6.1637	1.45418	LUNG ADENOSQUAMOUS CARCINOMA
JHUEM3_UTERUS	6.1631	1.55582	ENDOMETRIUM ADENOCARCINOMA
SNU489_CNS	6.16048	3.06695	ASTROCYTOMA-GLIOBLASTOMA MULTIFORME
CAL851_BREAST	6.15987	0.687061	BREAST CARCINOMA
CAL120_BREAST	6.15644	2.03562	BREAST CARCINOMA
MFE296_CERVIX	6.15279	3.15866	ENDOMETRIUM ADENOCARCINOMA
KNS81_CNS	6.15117	1.46467	ASTROCYTOMA-GLIOBLASTOMA MULTIFORME
SNU869_BLT	6.15076	2.35896	BILIARY TRACT CARCINOMA
SJSA1_BONE	6.14893	0.0285692	OSTEOSARCOMA
CAL29_BLADDER	6.14119	2.01078	URINARY TRACT TRANSITIONAL CELL CARCINOMA
DMS79_LUNG	6.12536	2.96532	LUNG SMALL CELL CARCINOMA
NUGC2_STOMACH	6.12453	0.505891	STOMACH ADENOCARCINOMA
HMEL_BREAST	6.12371	3.9364	BREAST IMMORTLAIZED EPITHELIAL
SNU46_HEADNECK	6.11603	1.57046	UPPER AERODIGESTIVE TRACT SQUAMOUS CELL CARCINOMA
CALU1_LUNG	6.1152	0.505891	LUNG SQUAMOUS CELL CARCINOMA
RCC10RGB_KIDNEY	6.10873	1.80735	RENAL CELL CARCINOMA
KPNSI9S_AUTOGANG	6.10832	3.26754	NEUROBLASTOMA
HS739T_BREAST	6.09508	1.66903	BREAST CARCINOMA
U87MG_CNS	6.09424	0.0840643	ASTROCYTOMA
A2780_OVARY	6.09107	0.757023	OVARY ADENOCARCINOMA
TCCPAN2_PANCREAS	6.08619	3.57168	PANCREAS CARCINOMA
SNU1033_COLORECT	6.08406	3.44626	LARGE INTESTINE CARCINOMA
HS172_BLADDER	6.0798	0.250962	URINARY TRACT CARCINOMA
HS294T_SKIN	6.07339	2.03914	MALIGNANT MELANOMA
CORL95_LUNG	6.06695	0.495695	LUNG SMALL CELL CARCINOMA
HS606T_BREAST	6.05463	1.46989	BREAST CARCINOMA
SNU1197_COLORECT	6.03474	0.678072	LARGE INTESTINE CARCINOMA
BT549_BREAST	6.03078	1.1177	BREAST DUCTAL CARCINOMA
GSU_STOMACH	6.02348	6.4591	STOMACH ADENOCARCINOMA
MDAMB436_BREAST	6.02126	3.68032	BREAST CARCINOMA
HS706T_BONE	6.02059	1.76977	GIANT CELL TUMOUR
KYM1_SOFTTISSUE	6.01837	4.33628	RHABDOMYOSARCOMA
TOV112D_OVARY	6.01279	1.81967	ENDOMETRIOID CARCINOMA
NCIH1048_LUNG	6.01011	2.848	LUNG SMALL CELL CARCINOMA
SNU213_PANCREAS	6.0027	1.09761	PANCREAS CARCINOMA
SKMEL1_SKIN	5.99186	1.93734	MALIGNANT MELANOMA
CFPAC1_PANCREAS	5.99027	1.11103	PANCREAS DUCTAL CARCINOMA
G292CLONEA141B1_BONE	5.98937	0	OSTEOSARCOMA
NCIH1092_LUNG	5.98482	4.29793	LUNG SMALL CELL CARCINOMA
OVCAR4_OVARY	5.98436	2.4489	OVARY CARCINOMA
PLCPRF5_LIVER	5.98391	3.79286	HEPATOCELLULAR CARCINOMA
RDES_BONE	5.98368	2.96532	EWINGS SARCOMA-PERIPHERAL PRIMITIVE NEUROECTODERMAL TUMOUR
NCIH684_LIVER	5.98094	4.99458	HEPATOBLASTOMA
NCIH1155_LUNG	5.97613	3	LUNG LARGE CELL CARCINOMA
EWS502_BONE	5.96347	0.356144	EWINGS SARCOMA-PERIPHERAL PRIMITIVE NEUROECTODERMAL TUMOUR
NCIH1618_LUNG	5.96139	0.0285692	LUNG SMALL CELL CARCINOMA
TT2609C02_THYROID	5.95907	3.2555	THROID MEDULLARY CARCINOMA
MM1S_BLOOD	5.95163	3.83693	PLASMA CELL MYELOMA
HCC1143_BREAST	5.9514	3.08066	BREAST DUCTAL CARCINOMA
HCC2157_BREAST	5.94883	3.87971	BREAST DUCTAL CARCINOMA
A673_BONE	5.94696	0.807355	EWINGS SARCOMA-PERIPHERAL PRIMITIVE NEUROECTODERMAL TUMOUR
HCC4006_LUNG	5.94322	1.59932	LUNG ADENOCARCINOMA
BT474_BREAST	5.94087	1.02857	BREAST DUCTAL CARCINOMA
MFE280_CERVIX	5.94064	3.69042	ENDOMETRIUM ADENOCARCINOMA
IGR39_SKIN	5.9364	3.70708	MALIGNANT MELANOMA
MDAPCA2B_PROSTATE	5.93617	5.79207	PROSTATE ADENOCARCINOMA
PANC0813_PANCREAS	5.93381	0.298658	PANCREAS DUCTAL CARCINOMA
NCIH1581_LUNG	5.93263	4.49313	LUNG LARGE CELL CARCINOMA
CHP212_AUTOGANG	5.93026	0.344828	NEUROBLASTOMA
IGROV1_OVARY	5.92837	2.66676	OVARY ADENOCARCINOMA
SNU8_OVARY	5.92695	1.15704	OVARY ADENOCARCINOMA
MON_SOFTTISSUE	5.91791	0.863938	NA
HEC151_CERVIX	5.91672	2.17951	ENDOMETRIUM ADENOCARCINOMA
LOVO_COLORECT	5.91337	3.32769	LARGE INTESTINE ADENOCARCINOMA
HARA_LUNG	5.90977	3.28836	LUNG SQUAMOUS CELL CARCINOMA
KYSE270_ESOPHAGUS	5.90881	3.06867	ESOPHAGUS SQUAMOUS CELL CARCINOMA
EFO21_OVARY	5.90497	2.28983	STOMACH SEROUS CARCINOMA
U118MG_CNS	5.90352	0.485427	ASTROCYTOMA
SW1417_COLORECT	5.90256	2.06005	LARGE INTESTINE ADENOCARCINOMA
SH4_SKIN	5.89869	3.32048	MALIGNANT MELANOMA
HCC2279_LUNG	5.89312	0.0840643	LUNG ADENOCARCINOMA
SU8686_PANCREAS	5.88947	2.20163	PANCREAS DUCTAL CARCINOMA
KYSE180_ESOPHAGUS	5.88582	2.40054	ESOPHAGUS SQUAMOUS CELL CARCINOMA
NCIH1975_LUNG	5.88533	2.89336	LUNG NON-SMALL CELL CARCINOMA
A101D_SKIN	5.88484	1.53605	MALIGNANT MELANOMA
TUHR10TKB_KIDNEY	5.87676	2.46205	KIDNEY CARCINOMA
CAL51_BREAST	5.87652	3.62176	BREAST CARCINOMA
OAW28_OVARY	5.87431	4.04614	OVARY CARCINOMA
DETROIT562_HEADNECK	5.87332	0.831877	UPPER AERODIGESTIVE TRACT CARCINOMA
HGC27_STOMACH	5.86691	0.0703893	STOMACH UNDIFFERENTIATED ADENOCARCINOMA
HS840T_HEADNECK	5.86617	0.0976108	UPPER AERODIGESTIVE TRACT PAPLIOMA
HCC78_LUNG	5.86592	2.07039	LUNG ADENOCARCINOMA
NCIH322_LUNG	5.86493	0.0426443	LUNG ADENOCARCINOMA
ONCODG1_OVARY	5.86443	3.79909	OVARY ADENOCARCINOMA
2313287_STOMACH	5.86369	4.95187	STOMACH ADENOCARCINOMA
NCIH727_LUNG	5.853	2.91073	LUNG ENDOCRINE TUMOR
OAW42_OVARY	5.84975	3.08746	OVARY CARCINOMA
MKN1_STOMACH	5.84775	3.06867	STOMACH ADENOSQUAMOUS CARCINOMA
HCC1806_BREAST	5.84649	3.41819	BREAST DUCTAL CARCINOMA
CAL27_HEADNECK	5.84398	3.24184	UPPER AERODIGESTIVE TRACT SQUAMOUS CELL CARCINOMA
KMH2_LYMPH	5.83643	0.0840643	HODGKIN LYMPHOMA
CL40_COLORECT	5.82477	4.38267	LARGE INTESTINE CARCINOMA
KCL22_BLOOD	5.82273	4.85947	CHRONIC MYELOID LEUKAEMIA
HCC1599_BREAST	5.82197	2.58736	BREAST DUCTAL CARCINOMA
JHOC5_OVARY	5.81967	0.9855	OVARY CLEAR CELL CARCINOMA
DANG_PANCREAS	5.81737	1.03562	PANCREAS CARCINOMA
K029AX_SKIN	5.81352	3.36177	MALIGNANT MELANOMA
NIHOVCAR3_OVARY	5.8089	4.5097	OVARY CARCINOMA
HS695T_SKIN	5.80632	3.01257	MALIGNANT MELANOMA
PANC0504_PANCREAS	5.80193	1.70044	PANCREAS CARCINOMA
LCLC97TM1_LUNG	5.79805	1.30451	LUNG LARGE CELL CARCINOMA
SNU620_STOMACH	5.7939	6.50795	STOMACH CARCINOMA
SW948_COLORECT	5.79312	5.33807	LARGE INTESTINE ADENOCARCINOMA
NCIH1819_LUNG	5.77716	4.36177	LUNG ADENOCARCINOMA
COLO792_SKIN	5.77663	3.89142	MALIGNANT MELANOMA
NCIH747_COLORECT	5.77637	2.74846	LARGE INTESTINE ADENOCARCINOMA
NUGC4_STOMACH	5.77531	1.63227	STOMACH SIGNET RING ADENOCARCINOMA
SNU398_LIVER	5.76818	3.70819	HEPATOCELLULAR CARCINOMA
DBTRG05MG_CNS	5.76022	2.74846	ASTROCYTOMA-GLIOBLASTOMA MULTIFORME
MPP89_LUNG	5.75622	3.83693	MESOTHELIOMA
TTC1240_SOFTTISSUE	5.74846	1.76129	RHABDOID TUMOR OF THE KIDNEY
HEC251_CERVIX	5.74443	2.10098	ENDOMETRIUM ADENOCARCINOMA
HSC4_HEADNECK	5.74362	4.49442	UPPER AERODIGESTIVE TRACT SQUAMOUS CELL CARCINOMA
HS600T_SKIN	5.74335	1.36737	MALIGNANT MELANOMA
CAL54_KIDNEY	5.74039	3.6427	RENAL CELL CARCINOMA
HS578T_BREAST	5.73633	0	BREAST DUCTAL CARCINOMA
SQ1_LUNG	5.73363	0.0143553	LUNG SQUAMOUS CELL CARCINOMA
CHAGOK1_LUNG	5.73227	2.52607	LUNG CARCINOMA
CACO2_COLORECT	5.72846	4.16108	LARGE INTESTINE ADENOCARCINOMA
NCIH2009_LUNG	5.72274	0.0840643	LUNG ADENOCARCINOMA
C2BBE1_COLORECT	5.72192	4.34483	LARGE INTESTINE ADENOCARCINOMA
TOV21G_OVARY	5.71973	3.81762	OVARY CLEAR CELL CARCINOMA
HS839T_SKIN	5.71315	2.5656	MALIGNANT MELANOMA
MELHO_SKIN	5.71094	3.14893	MALIGNANT MELANOMA
THP1_BLOOD	5.71094	4.43363	ACUTE MYELOID LEUKEMIA
SKUT1_SOFTTISSUE	5.7057	1.57531	LEIOMYOSARCOMA
CCK81_COLORECT	5.69738	6.17532	LARGE INTESTINE ADENOCARCINOMA
SLR20_KIDNEY	5.69655	0.925999	RENAL CELL CARCINOMA
ESS1_UTERUS	5.69599	2.88166	ENDOMETRIUM CARCINOSARCOMA-MALIGNANT_MESODERMAL_MIXED_TUMOUR
WM88_SKIN	5.69293	0.378512	MALIGNANT MELANOMA
SNU245_BLT	5.69042	5.07253	BILIARY TRACT CARCINOMA
A204_SOFTTISSUE	5.68958	3.83491	RHABDOID TUMOUR
NCIH2227_LUNG	5.68706	4.46401	LUNG SMALL CELL CARCINOMA
CALU6_LUNG	5.68229	0.163499	LUNG UNDIFFERENTIATED CARCINOMA
HS939T_SKIN	5.68173	3.60881	MALIGNANT MELANOMA
NCIH2171_LUNG	5.67384	0.286881	LUNG SMALL CELL CARCINOMA
SNU61_COLORECT	5.67327	3.32337	LARGE INTESTINE CARCINOMA
HCC515_LUNG	5.66534	2.56803	LUNG ADENOCARCINOMA
ISHIKAWAHERAKLIO02ER_CERVIX	5.66391	2.77189	ENDOMETRIUM ADENOCARCINOMA
SNU1_STOMACH	5.65335	2.04963	STOMACH UNDIFFERENTIATED ADENOCARCINOMA
PRECLH_PROSTATE	5.65163	1.926	PROSTATE IMMORTLAIZED EPITHELIAL
SNU175_COLORECT	5.64559	3.90304	LARGE INTESTINE CARCINOMA
TO175T_LYMPH	5.64155	1.23266	HODGKIN LYMPHOMA
JHUEM7_CERVIX	5.63256	1.0072	ENDOMETRIUM ADENOCARCINOMA
MDAMB415_BREAST	5.62732	4.33628	BREAST CARCINOMA
EBC1_LUNG	5.61883	1.22033	LUNG SQUAMOUS CELL CARCINOMA
BICR16_HEADNECK	5.61589	0.432959	UPPER AERODIGESTIVE TRACT SQUAMOUS CELL CARCINOMA
KMRC3_KIDNEY	5.615	3.78346	RENAL CLEAR CELL CARCINOMA
KNS62_LUNG	5.61324	2.73335	LUNG SQUAMOUS CELL CARCINOMA
EFM19_BREAST	5.61058	2.1177	BREAST DUCTAL CARCINOMA
RPMI7951_SKIN	5.60733	1.34483	MALIGNANT MELANOMA
SH10TC_STOMACH	5.60407	1.83188	STOMACH CARCINOMA
SKMEL5_SKIN	5.60318	0.189034	MALIGNANT MELANOMA
UMUC1_BLADDER	5.6008	1.15704	URINARY TRACT TRANSITIONAL CELL CARCINOMA
HCC827_LUNG	5.59485	2.08746	LUNG ADENOCARCINOMA
MCAS_OVARY	5.59395	0	OVARY ADENOCARCINOMA
UACC812_BREAST	5.58646	3.95047	BREAST DUCTAL CARCINOMA
JHH1_LIVER	5.58616	4.10601	HEPATOCELLULAR CARCINOMA
U2OS_BONE	5.5744	2.68482	OSTEOSARCOMA
HUTU80_STOMACH	5.56925	0.565597	SMALL INTESTINE ADENOCARCINOMA
HS688AT_SKIN	5.56621	0.731183	MALIGNANT MELANOMA
SNU5_STOMACH	5.55305	4.33414	STOMACH UNDIFFERENTIATED ADENOCARCINOMA
CAL78_BONE	5.55275	0.356144	CHONDROSARCOMA
YKG1_CNS	5.54936	0.83996	ASTROCYTOMA-GLIOBLASTOMA MULTIFORME
HS821T_BONE	5.54597	0.333424	GIANT CELL TUMOUR
DMS273_LUNG	5.54442	3.98914	LUNG SMALL CELL CARCINOMA
NCIH3122_LUNG	5.54288	1.83592	LUNG ADENOCARCINOMA
SNU685_CERVIX	5.52982	2.34483	ENDOMETRIUM CARCINOSARCOMA-MALIGNANT_MESODERMAL_MIXED_TUMOUR
OE33_ESOPHAGUS	5.52888	1.79077	METAPLASIA
HS737T_BONE	5.52042	0.31034	GIANT CELL TUMOUR
HEC1B_CERVIX	5.51633	4.59694	ENDOMETRIUM ADENOCARCINOMA
KS1_CNS	5.51633	0.111031	ASTROCYTOMA-GLIOBLASTOMA MULTIFORME
OSRC2_KIDNEY	5.51633	2.09424	RENAL CELL CARCINOMA
SNU1272_KIDNEY	5.51412	2.27202	RENAL CLEAR CELL CARCINOMA
MCF7_BREAST	5.51001	2.66448	BREAST CARCINOMA
U937_LYMPH	5.50875	0.0143553	DIFFUSE LARGE B-CELL LYMPHOMA
NB1_AUTOGANG	5.50335	3.12433	NEUROBLASTOMA
NCIH1339_LUNG	5.50208	0.910733	LUNG SMALL CELL CARCINOMA
NCIH2085_LUNG	5.50176	2.45943	LUNG ADENOCARCINOMA
PANC1_PANCREAS	5.49378	1.14405	PANCREAS DUCTAL CARCINOMA
SF767_CNS	5.49346	0.933573	ASTROCYTOMA
KMS11_BLOOD	5.48993	4.69711	PLASMA CELL MYELOMA
WM1799_SKIN	5.48961	3.37573	MALIGNANT MELANOMA
SKNEP1_BONE	5.48156	0.823749	NA
LN319_CNS	5.47897	1.74846	ASTROCYTOMA
NCIH2030_LUNG	5.47832	3.51854	LUNG NON-SMALL CELL CARCINOMA
HCT116_COLORECT	5.47216	3.63343	LARGE INTESTINE CARCINOMA
HCC1171_LUNG	5.47119	1.41143	LUNG NON-SMALL CELL CARCINOMA
SNU899_HEADNECK	5.45878	2.57046	UPPER AERODIGESTIVE TRACT SQUAMOUS CELL CARCINOMA
HEC1A_CERVIX	5.45055	3.78031	ENDOMETRIUM ADENOCARCINOMA
BHY_HEADNECK	5.44095	3.29278	UPPER AERODIGESTIVE TRACT SQUAMOUS CELL CARCINOMA
HS751T_LYMPH	5.43896	0.400538	HODGKIN LYMPHOMA
OV7_OVARY	5.43129	0.536053	OVARY CARCINOMA
HS616_LYMPH	5.43095	1.53605	HODGKIN LYMPHOMA
FUOV1_OVARY	5.41886	2.28096	STOMACH SEROUS CARCINOMA
YAPC_PANCREAS	5.40871	2.74201	PANCREAS CARCINOMA
HCC2218_BREAST	5.40599	4.60881	BREAST DUCTAL CARCINOMA
C32_SKIN	5.40531	2.30159	MALIGNANT MELANOMA
HT55_COLORECT	5.40463	4.77505	LARGE INTESTINE ADENOCARCINOMA
HS274T_BREAST	5.39985	0.575312	BREAST CARCINOMA
WM793_SKIN	5.39849	0.378512	MALIGNANT MELANOMA
SW403_COLORECT	5.39712	3.84197	LARGE INTESTINE ADENOCARCINOMA
M059K_CNS	5.39643	0.443607	ASTROCYTOMA-GLIOBLASTOMA MULTIFORME
SKM1_BLOOD	5.39403	1.76553	ACUTE MYELOID LEUKEMIA
CAOV4_OVARY	5.38198	4.30451	OVARY ADENOCARCINOMA
SKLU1_LUNG	5.38059	0.879706	LUNG ADENOCARCINOMA
SAOS2_BONE	5.37747	0.422233	OSTEOSARCOMA
QGP1_PANCREAS	5.37712	2.62761	PANCREAS CARCINOMA
NCIH2077_LUNG	5.37608	4.36177	LUNG ADENOCARCINOMA
HMCB_SKIN	5.36947	0.799087	MALIGNANT MELANOMA
CAPAN1_PANCREAS	5.36142	2.30743	PANCREAS DUCTAL CARCINOMA
SKPNDW_BONE	5.35861	0.15056	Primitive neuroectodermal tumor¬†
KP3_PANCREAS	5.3505	4.27724	PANCREAS DUCTAL CARCINOMA
SNU216_STOMACH	5.34944	2.72028	STOMACH CARCINOMA
639V_BLADDER	5.34767	0.214125	URINARY TRACT TRANSITIONAL CELL CARCINOMA
ACHN_KIDNEY	5.34412	2.71149	RENAL CELL CARCINOMA
LS513_COLORECT	5.32912	5.45418	LARGE INTESTINE ADENOCARCINOMA
DAOY_CNS	5.32697	1.49057	MEDULLOBLASTOMA
TE441T_SOFTTISSUE	5.32265	6.73674	RHABDOMYOSARCOMA
T3M4_PANCREAS	5.3194	3.58736	PANCREAS DUCTAL CARCINOMA
SNU466_CNS	5.31615	3.02857	ASTROCYTOMA-GLIOBLASTOMA MULTIFORME
MEWO_SKIN	5.30378	0.0426443	MALIGNANT MELANOMA
RVH421_SKIN	5.28577	3.31759	MALIGNANT MELANOMA
RS5_LUNG	5.28355	0.584963	MESOTHELIOMA
UACC62_SKIN	5.28318	3.11437	MALIGNANT MELANOMA
SHP77_LUNG	5.28281	0.0143553	LUNG SMALL CELL CARCINOMA
PSN1_PANCREAS	5.27873	1.25701	PANCREAS DUCTAL CARCINOMA
PATU8988S_PANCREAS	5.27277	3.58736	PANCREAS DUCTAL CARCINOMA
HS934T_SKIN	5.26866	1.80735	MALIGNANT MELANOMA
SCC4_HEADNECK	5.25512	2.37573	UPPER AERODIGESTIVE TRACT SQUAMOUS CELL CARCINOMA
G401_KIDNEY	5.25285	4.21101	OSTEOSARCOMA
HCC44_LUNG	5.24375	1	LUNG ADENOCARCINOMA
HS944T_SKIN	5.24375	0.0426443	MALIGNANT MELANOMA
KPL1_BREAST	5.24031	2.8339	BREAST DUCTAL CARCINOMA
NCIH1876_LUNG	5.24031	2.43029	LUNG SMALL CELL CARCINOMA
HS746T_STOMACH	5.23993	0.847997	STOMACH CARCINOMA
PANC0203_PANCREAS	5.23879	1.97453	PANCREAS CARCINOMA
KPNRTBM1_AUTOGANG	5.23802	4.26003	NEUROBLASTOMA
CAS1_CNS	5.22497	0.815575	ASTROCYTOMA-GLIOBLASTOMA MULTIFORME
P31FUJ_BLOOD	5.21917	0.0703893	ACUTE MYELOID LEUKEMIA
SNGM_CERVIX	5.21878	3.67129	ENDOMETRIUM ADENOCARCINOMA
HS834T_SKIN	5.19731	1.15056	MALIGNANT MELANOMA
UOK101_KIDNEY	5.19417	2.27501	RENAL CLEAR CELL CARCINOMA
GAMG_CNS	5.18666	2.11103	OSTEOSARCOMA
HCC1588_LUNG	5.18349	4.53169	LUNG SQUAMOUS CELL CARCINOMA
RCM1_COLORECT	5.1819	3.27501	LARGE INTESTINE ADENOCARCINOMA
JHH7_LIVER	5.1811	4.06609	HEPATOCELLULAR CARCINOMA
HS698T_COLORECT	5.17911	0.526069	LARGE INTESTINE ADENOCARCINOMA
ECGI10_ESOPHAGUS	5.17871	3.69933	ESOPHAGUS CARCINOMA
SNU1077_CERVIX	5.17871	2.43296	ENDOMETRIUM CARCINOSARCOMA-MALIGNANT_MESODERMAL_MIXED_TUMOUR
HS940T_SKIN	5.17233	1.26303	MALIGNANT MELANOMA
MHHES1_BONE	5.17233	0.695994	EWINGS SARCOMA-PERIPHERAL PRIMITIVE NEUROECTODERMAL TUMOUR
EPLC272H_LUNG	5.17033	1.78241	LUNG SQUAMOUS CELL CARCINOMA
G361_SKIN	5.15583	2.65535	OSTEOSARCOMA
LN464_CNS	5.14771	2.49825	ASTROCYTOMA
SKMEL3_SKIN	5.14282	2.40599	MALIGNANT MELANOMA
MKN74_STOMACH	5.13422	0.0840643	STOMACH TUBULAR ADENOCARCINOMA
SKMM2_BLOOD	5.12846	3.48156	PLASMA CELL MYELOMA
LS1034_COLORECT	5.12391	5.73335	LARGE INTESTINE ADENOCARCINOMA
BICR18_HEADNECK	5.12309	3.34056	UPPER AERODIGESTIVE TRACT SQUAMOUS CELL CARCINOMA
OE21_ESOPHAGUS	5.12309	1.70929	ESOPHAGUS SQUAMOUS CELL CARCINOMA
BFTC905_BLADDER	5.12019	2.5008	URINARY TRACT PAPPILARY TRANSITIONAL CELL CARCINOMA
NCIH211_LUNG	5.11977	3.09592	LUNG SMALL CELL CARCINOMA
S117_THYROID	5.11894	1.10434	SARCOMA
COV644_OVARY	5.11853	1.25701	OVARY CARCINOMA
GSS_STOMACH	5.11562	4.62819	STOMACH ADENOCARCINOMA
NCIH1930_LUNG	5.10182	3.46336	LUNG SMALL CELL CARCINOMA
DM3_LUNG	5.09001	0	MESOTHELIOMA
A375_SKIN	5.08958	0.584963	MALIGNANT MELANOMA
PANC0327_PANCREAS	5.08958	0.485427	PANCREAS DUCTAL CARCINOMA
LS411N_COLORECT	5.08066	4.51223	LARGE INTESTINE ADENOCARCINOMA
HUPT3_PANCREAS	5.0751	2.41143	PANCREAS CARCINOMA
RMGI_OVARY	5.07382	2.70708	OVARY CLEAR CELL CARCINOMA
PECAPJ15_HEADNECK	5.07125	2.41143	UPPER AERODIGESTIVE TRACT SQUAMOUS CELL CARCINOMA
SNU1196_BLT	5.05745	2.65306	BILIARY TRACT CARCINOMA
UO31_KIDNEY	5.05658	2.82782	RENAL CELL CARCINOMA
647V_BLADDER	5.05528	1.65076	URINARY TRACT TRANSITIONAL CELL CARCINOMA
SW1463_COLORECT	5.04876	4.38543	LARGE INTESTINE ADENOCARCINOMA
LCLC103H_LUNG	5.04045	0.464668	LUNG LARGE CELL CARCINOMA
WM983B_SKIN	5.03254	2.25096	MALIGNANT MELANOMA
SNU840_OVARY	5.03122	2.76765	BRENNER TUMOUR
SNU283_COLORECT	5.02768	3.95047	LARGE INTESTINE CARCINOMA
SW620_COLORECT	5.02326	3.46205	LARGE INTESTINE ADENOCARCINOMA
T173_BONE	5.01926	1.15704	OSTEOSARCOMA
KYSE450_ESOPHAGUS	5.00809	1.92979	ESOPHAGUS SQUAMOUS CELL CARCINOMA
SLR24_KIDNEY	4.99503	2.98914	RENAL CELL CARCINOMA
CJM_SKIN	4.99458	0.15056	MALIGNANT MELANOMA
HT1376_BLADDER	4.99367	0.443607	URINARY TRACT TRANSITIONAL CELL CARCINOMA
OVTOKO_OVARY	4.99277	1.95606	OVARY CLEAR CELL CARCINOMA
TE10_ESOPHAGUS	4.99005	1.1375	ESOPHAGUS SQUAMOUS CELL CARCINOMA
NCIH1666_LUNG	4.98413	2.85599	BRONCHIOLOALVEOLAR ADENOCARCINOMA
CAL62_THYROID	4.97957	1.70487	THYROID ANAPLASTIC CARCINOMA
MDST8_COLORECT	4.97957	0.0703893	LARGE INTESTINE ADENOCARCINOMA
BT12_SOFTTISSUE	4.97636	4.67525	ATYPICAL TETROID RHABDOID TUMOR
SNU719_STOMACH	4.97269	5.69488	STOMACH CARCINOMA
SCC15_HEADNECK	4.96671	1.70487	UPPER AERODIGESTIVE TRACT SQUAMOUS CELL CARCINOMA
IGR1_SKIN	4.96301	0.0976108	MALIGNANT MELANOMA
HLF_LIVER	4.95233	0.0703893	HEPATOCELLULAR CARCINOMA
NCIH2126_LUNG	4.95233	3.78555	LUNG ADENOCARCINOMA
HNT34_BLOOD	4.95047	0.0143553	ACUTE MYELOID LEUKEMIA
KMS21BM_BLOOD	4.94813	3.69933	PLASMA CELL MYELOMA
NCIH1105_LUNG	4.9472	2.84599	LUNG SMALL CELL CARCINOMA
CADOES1_BONE	4.94486	4.62176	EWINGS SARCOMA-PERIPHERAL PRIMITIVE NEUROECTODERMAL TUMOUR
OVCAR8_OVARY	4.94111	2.37851	OVARY CARCINOMA
F36P_BLOOD	4.93923	0.0565835	ACUTE MYELOID LEUKEMIA
COLO800_SKIN	4.93026	0.799087	MALIGNANT MELANOMA
NHAHTDD_CNS	4.92979	1.48027	NA
CMK_BLOOD	4.9222	1.73118	ACUTE MYELOID LEUKEMIA
U266B1_BLOOD	4.91169	3.26903	PLASMA CELL MYELOMA
WM2664_SKIN	4.90111	1.5008	MALIGNANT MELANOMA
MUTZ3_BLOOD	4.87823	0	ACUTE MYELOID LEUKEMIA
D341MED_CNS	4.87725	0.613532	MEDULLOBLASTOMA
SW480_COLORECT	4.87529	2.99095	LARGE INTESTINE ADENOCARCINOMA
A427_LUNG	4.87234	2.1375	LUNG ADENOCARCINOMA
KYSE150_ESOPHAGUS	4.8679	0.0426443	ESOPHAGUS SQUAMOUS CELL CARCINOMA
HEC50B_CERVIX	4.86394	2.78869	ENDOMETRIUM ADENOCARCINOMA
NCIH69_LUNG	4.85599	4.62	LUNG SMALL CELL CARCINOMA
CALU3_LUNG	4.85	0.495695	LUNG ADENOCARCINOMA
SKCO1_COLORECT	4.81967	2.54102	LARGE INTESTINE ADENOCARCINOMA
GP2D_COLORECT	4.81558	5.77268	LARGE INTESTINE ADENOCARCINOMA
BXPC3_PANCREAS	4.80323	3.10434	PANCREAS DUCTAL CARCINOMA
NCIH1915_LUNG	4.80219	1.60881	LUNG LARGE CELL CARCINOMA
SALE_LUNG	4.79805	1.07039	LUNG IMMORTALIZED EPITHELIAL
NCIH2286_LUNG	4.79181	1.04963	LUNG SMALL CELL CARCINOMA
KMM1_BLOOD	4.78921	4.72465	PLASMA CELL MYELOMA
KARPAS620_BLOOD	4.78555	5.19417	PLASMA CELL MYELOMA
T24_BLADDER	4.77558	0.333424	URINARY TRACT TRANSITIONAL CELL CARCINOMA
MDAMB435S_BREAST	4.77241	0.31034	MALIGNANT MELANOMA
PATU8988T_PANCREAS	4.75702	2.24489	PANCREAS DUCTAL CARCINOMA
COLO679_SKIN	4.75596	3.05137	MALIGNANT MELANOMA
K562_BLOOD	4.75275	6.23209	CHRONIC MYELOID LEUKAEMIA
NB4_BLOOD	4.73931	0.0565835	ACUTE MYELOID LEUKEMIA
RERFLCKJ_LUNG	4.73931	3.74308	LUNG NON-SMALL CELL CARCINOMA
22RV1_PROSTATE	4.73606	6.25946	PROSTATE CARCINOMA
NUGC3_STOMACH	4.7301	1.90304	STOMACH CARCINOMA
TE1_ESOPHAGUS	4.72465	2.07382	ESOPHAGUS SQUAMOUS CELL CARCINOMA
OCIAML5_BLOOD	4.72356	1.36737	ACUTE MYELOID LEUKEMIA
INA6_BLOOD	4.72301	3.60881	PLASMA CELL MYELOMA
SCABER_BLADDER	4.72192	1.62761	URINARY TRACT TRANSITIONAL CELL CARCINOMA
SKES1_BONE	4.72083	1.76977	EWINGS SARCOMA-PERIPHERAL PRIMITIVE NEUROECTODERMAL TUMOUR
HCC2429_LUNG	4.7126	2.90689	LUNG NON-SMALL CELL CARCINOMA
SLR25_KIDNEY	4.70708	2.02148	RENAL CELL CARCINOMA
A253_HEADNECK	4.69711	2.96717	MUCOEPIDERMOID CARCINOMA
SNU738_CNS	4.69432	1.15056	OLIGODENDROGLIOMA
NCIH810_LUNG	4.69153	4.13832	LUNG LARGE CELL CARCINOMA
HS729_SOFTTISSUE	4.6865	1.72683	RHABDOMYOSARCOMA
SKNAS_AUTOGANG	4.68594	2.71809	NEUROBLASTOMA
GCIY_STOMACH	4.6837	4.70266	OSTEOSARCOMA
HT115_COLORECT	4.68313	4.94205	LARGE INTESTINE CARCINOMA
MIAPACA2_PANCREAS	4.67356	3.36036	PANCREAS DUCTAL CARCINOMA
SKNSH_AUTOGANG	4.66278	3.01078	NEUROBLASTOMA
FTC238_THYROID	4.65992	0.526069	THYROID FOLLICULAR CARCINOMA
BICR22_HEADNECK	4.65821	2.30451	UPPER AERODIGESTIVE TRACT SQUAMOUS CELL CARCINOMA
TUHR4TKB_KIDNEY	4.65363	3.77926	KIDNEY CARCINOMA
KYSE140_ESOPHAGUS	4.64674	2.41684	ESOPHAGUS SQUAMOUS CELL CARCINOMA
SW1990_PANCREAS	4.63169	1.87971	PANCREAS DUCTAL CARCINOMA
OC314_OVARY	4.62936	4.93782	STOMACH SEROUS CARCINOMA
HT144_SKIN	4.62059	0.201634	MALIGNANT MELANOMA
OV90_OVARY	4.62	2.65076	STOMACH MIXED CARCINOMA
MONOMAC1_BLOOD	4.61706	1.59932	ACUTE MYELOID LEUKEMIA
NH6_AUTOGANG	4.61412	3.69265	NEUROBLASTOMA
TYKNU_OVARY	4.60466	0.0565835	OVARY UNDIFFERENTIATED CARCINOMA
KARPAS299_LYMPH	4.60407	3.73552	ANAPLASTIC LARGE CELL LYMPHOMA
EM2_BLOOD	4.59574	0.0143553	CHRONIC MYELOID LEUKAEMIA
5637_BLADDER	4.58796	1.88753	URINARY TRACT CARCINOMA
NCIH524_LUNG	4.58736	3.17153	LUNG SMALL CELL CARCINOMA
JHOS2_OVARY	4.58676	1.8953	OVARY ADENOCARCINOMA
NCIH23_LUNG	4.58676	2.26003	LUNG NON-SMALL CELL CARCINOMA
SNU349_KIDNEY	4.58676	2.70708	RENAL CLEAR CELL CARCINOMA
MDAMB134VI_BREAST	4.57833	2.85	BREAST DUCTAL CARCINOMA
HUPT4_PANCREAS	4.57713	0.871844	PANCREAS CARCINOMA
HS343T_BREAST	4.57652	1.20789	BREAST CARCINOMA
HS281T_BREAST	4.56925	0.298658	BREAST CARCINOMA
HS870T_BONE	4.55766	0.298658	OSTEOSARCOMA
HCC1833_LUNG	4.5552	4.87234	LUNG ADENOCARCINOMA
KMRC2_KIDNEY	4.55459	1.72247	RENAL CLEAR CELL CARCINOMA
LU99_LUNG	4.55029	0.790772	LUNG LARGE CELL CARCINOMA
UBLC1_BLADDER	4.54473	0.226509	URINARY TRACT TRANSITIONAL CELL CARCINOMA
NCIH838_LUNG	4.53916	1.64155	LUNG NON-SMALL CELL CARCINOMA
RD_SOFTTISSUE	4.53169	1.87578	RHABDOMYOSARCOMA
BV173_BLOOD	4.5292	0.0565835	CHRONIC MYELOID LEUKAEMIA
SET2_BLOOD	4.52231	2.70266	THROMBOCYTHAEMIA
ECC10_STOMACH	4.52168	1.40054	STOMACH SMALL CELL CARCINOMA
MKN7_STOMACH	4.51286	2.40327	STOMACH TUBULAR ADENOCARCINOMA
SKNMC_CNS	4.51159	0.214125	EWINGS SARCOMA-PERIPHERAL PRIMITIVE NEUROECTODERMAL TUMOUR
ZR7530_BREAST	4.5097	4.34341	BREAST DUCTAL CARCINOMA
NCIH292_LUNG	4.50589	1.9486	LUNG MUCOEPIDERMOID CARCINOMA
JHOM2B_OVARY	4.50144	2.93168	OVARY ADENOCARCINOMA
A3KAW_LYMPH	4.49313	4.36807	DIFFUSE LARGE B-CELL LYMPHOMA
LAMA84_BLOOD	4.48993	1.96347	CHRONIC MYELOID LEUKAEMIA
SW1116_COLORECT	4.47379	2.51096	LARGE INTESTINE ADENOCARCINOMA
A1207_CNS	4.46597	1.848	GLIOMA
TC71_BONE	4.46597	2.17313	EWINGS SARCOMA-PERIPHERAL PRIMITIVE NEUROECTODERMAL TUMOUR
LMSU_STOMACH	4.46532	0.238787	STOMACH ADENOCARCINOMA
8305C_THYROID	4.46271	1.68706	THYROID ANAPLASTIC CARCINOMA
SKMEL28_SKIN	4.45022	1.26303	MALIGNANT MELANOMA
KU812_BLOOD	4.44493	3.80012	CHRONIC MYELOID LEUKAEMIA
SF268_CNS	4.44228	0.250962	GLIOMA
NCIH2444_LUNG	4.44029	1.31615	LUNG NON-SMALL CELL CARCINOMA
PEER_BLOOD	4.43696	0.0143553	ACUTE LYMPHOBLASTIC T-CELL LEUKEMIA
JHESOAD1_ESOPHAGUS	4.42291	2.74631	BARRETT-ASSOCIATED ADENOCARCINOMA
HS742T_BREAST	4.42223	1.24489	BREAST CARCINOMA
SKLMS1_SOFTTISSUE	4.41278	1.79077	SARCOMA
COLO320_COLORECT	4.40122	4.12598	LARGE INTESTINE ADENOCARCINOMA
KMS20_BLOOD	4.39025	4.21568	PLASMA CELL MYELOMA
GCT_SOFTTISSUE	4.38681	0.526069	OSTEOSARCOMA
MELJUSO_SKIN	4.37921	0.298658	MALIGNANT MELANOMA
HT1080_SOFTTISSUE	4.37365	0.62293	FIBROSARCOMA
REH_BLOOD	4.36527	0.0976108	ACUTE LYMPHOBLASTIC B-CELL LEUKEMIA
LN443_CNS	4.35332	0.0426443	ASTROCYTOMA
KMS28BM_BLOOD	4.34837	0.0143553	PLASMA CELL MYELOMA
PECAPJ49_HEADNECK	4.34483	0.807355	UPPER AERODIGESTIVE TRACT SQUAMOUS CELL CARCINOMA
NCIH650_LUNG	4.33985	2.67807	BRONCHIOLOALVEOLAR ADENOCARCINOMA
SNU478_BLT	4.33985	2.27501	BILIARY TRACT CARCINOMA
SNUC5_COLORECT	4.33842	1.09085	LARGE INTESTINE ADENOCARCINOMA
697_BLOOD	4.32048	0.0703893	ACUTE LYMPHOBLASTIC B-CELL LEUKEMIA
GDM1_BLOOD	4.31904	0	ACUTE MYELOID LEUKEMIA
SNU1066_HEADNECK	4.31904	3.72574	UPPER AERODIGESTIVE TRACT SQUAMOUS CELL CARCINOMA
T84_COLORECT	4.31832	3.56925	LARGE INTESTINE ADENOCARCINOMA
ISTMES1_LUNG	4.30961	2.28096	MESOTHELIOMA
EW8_BONE	4.30889	1.67356	EWINGS SARCOMA-PERIPHERAL PRIMITIVE NEUROECTODERMAL TUMOUR
SR786_LYMPH	4.30086	4.73877	ANAPLASTIC LARGE CELL LYMPHOMA
M07E_BLOOD	4.29425	3.13258	ACUTE MYELOID LEUKEMIA
ABC1_LUNG	4.29205	0.0285692	LUNG NON-SMALL CELL CARCINOMA
HEL9217_BLOOD	4.28688	5.13627	ACUTE MYELOID LEUKEMIA
ES2_OVARY	4.27873	0.0143553	OVARY CLEAR CELL CARCINOMA
NCIH1568_LUNG	4.27501	3.88947	LUNG NON-SMALL CELL CARCINOMA
SNU1076_HEADNECK	4.27352	3.14731	UPPER AERODIGESTIVE TRACT SQUAMOUS CELL CARCINOMA
SKNFI_AUTOGANG	4.27202	3.7939	NEUROBLASTOMA
KMS34_BLOOD	4.25852	3.47379	PLASMA CELL MYELOMA
NCCSTCK140_STOMACH	4.25776	3.55336	STOMACH CARCINOMA
NCIH1299_LUNG	4.25626	1.97085	LUNG NON-SMALL CELL CARCINOMA
NCIH2073_LUNG	4.25475	2.37573	LUNG ADENOCARCINOMA
NCIH1693_LUNG	4.21723	3.74201	CARCINOMA (BRONCHIOLOALVEOLAR_ADENOCARCINOMA)
KM12_COLORECT	4.21101	3.33342	LARGE INTESTINE ADENOCARCINOMA
SUPT11_BLOOD	4.19535	4.1375	PERIPHERAL T-CELL LYMPHOMA UNSPECIFIED
KASUMI2_BLOOD	4.19061	0.176323	ACUTE LYMPHOBLASTIC B-CELL LEUKEMIA
HMC18_BREAST	4.18745	0	BREAST CARCINOMA
TE125T_SOFTTISSUE	4.17871	0.263034	RHABDOMYOSARCOMA
PATU8902_PANCREAS	4.17712	2.73335	PANCREAS DUCTAL CARCINOMA
RERFLCAI_LUNG	4.15866	1.33342	LUNG SQUAMOUS CELL CARCINOMA
JURLMK1_BLOOD	4.14812	3.16511	CHRONIC MYELOID LEUKAEMIA
RKN_SOFTTISSUE	4.14078	1.52105	LEIOMYOSARCOMA
HS229_LUNG	4.1375	0.286881	LUNG ADENOCARCINOMA
KU1919_BLADDER	4.13422	1.69599	URINARY TRACT TRANSITIONAL CELL CARCINOMA
KMRC1_KIDNEY	4.11936	1.20163	RENAL CLEAR CELL CARCINOMA
HCC1954_BREAST	4.11437	4.43563	BREAST DUCTAL CARCINOMA
OVISE_OVARY	4.11353	3.47379	OVARY CLEAR CELL CARCINOMA
D283MED_CNS	4.10266	0.0143553	MEDULLOBLASTOMA
IPC298_SKIN	4.0993	2.9486	MALIGNANT MELANOMA
NCIH226_LUNG	4.09508	1.98914	LUNG SQUAMOUS CELL CARCINOMA
AM38_CNS	4.0798	0	ASTROCYTOMA-GLIOBLASTOMA MULTIFORME
KIJK_LYMPH	4.07895	3.26153	ANAPLASTIC LARGE CELL LYMPHOMA
SNU1214_HEADNECK	4.07724	2.79077	UPPER AERODIGESTIVE TRACT SQUAMOUS CELL CARCINOMA
NCIH526_LUNG	4.06609	3.35191	LUNG SMALL CELL CARCINOMA
HSC2_HEADNECK	4.06091	3.76447	UPPER AERODIGESTIVE TRACT SQUAMOUS CELL CARCINOMA
SW1271_LUNG	4.06091	0.910733	LUNG SMALL CELL CARCINOMA
HS895T_SKIN	4.05918	0.250962	MALIGNANT MELANOMA
TE4_ESOPHAGUS	4.05572	1.58015	ESOPHAGUS SQUAMOUS CELL CARCINOMA
NCIH82_LUNG	4.0505	4.26903	LUNG SMALL CELL CARCINOMA
SUPM2_LYMPH	4.04614	3.83895	ANAPLASTIC LARGE CELL LYMPHOMA
NCIH446_LUNG	4.03738	3.07211	LUNG SMALL CELL CARCINOMA
NCIH1395_LUNG	4.02503	3.08576	LUNG ADENOCARCINOMA
MONOMAC6_BLOOD	3.9991	3.36597	ACUTE MYELOID LEUKEMIA
HS863T_BONE	3.99458	0.0426443	EWINGS SARCOMA-PERIPHERAL PRIMITIVE NEUROECTODERMAL TUMOUR
MHHNB11_AUTOGANG	3.99367	5.1127	NEUROBLASTOMA
RH30_SOFTTISSUE	3.9855	0.0143553	RHABDOMYOSARCOMA
OCILY3_LYMPH	3.98185	3.12433	DIFFUSE LARGE B-CELL LYMPHOMA
SEM_BLOOD	3.97911	0.111031	ACUTE LYMPHOBLASTIC B-CELL LEUKEMIA
NCIH2052_LUNG	3.97636	1.87578	MESOTHELIOMA
SKNBE2_AUTOGANG	3.96901	3.73877	NEUROBLASTOMA
HDQP1_BREAST	3.96347	2.82985	BREAST DUCTAL CARCINOMA
HUCCT1_BLT	3.9486	0	BILIARY TRACT CARCINOMA
MOLM13_BLOOD	3.94392	2.02503	ACUTE MYELOID LEUKEMIA
NALM6_BLOOD	3.93263	0.0976108	ACUTE LYMPHOBLASTIC B-CELL LEUKEMIA
OCIAML3_BLOOD	3.91265	3.10936	ACUTE MYELOID LEUKEMIA
RERFGC1B_STOMACH	3.91073	3.89142	STOMACH CARCINOMA
HCC1359_LUNG	3.90497	0.275007	LUNG LARGE CELL CARCINOMA
KELLY_AUTOGANG	3.89142	4.11686	NEUROBLASTOMA
NCO2_BLOOD	3.88166	0.62293	CHRONIC MYELOID LEUKAEMIA
ALLSIL_BLOOD	3.88069	0	ACUTE LYMPHOBLASTIC T-CELL LEUKEMIA
KMS27_BLOOD	3.87283	2.91648	PLASMA CELL MYELOMA
NCIH854_LUNG	3.84599	3.84599	LUNG ADENOCARCINOMA
SIGM5_BLOOD	3.84097	0.0143553	ACUTE MYELOID LEUKEMIA
JURKAT_BLOOD	3.83491	8.15821	ACUTE LYMPHOBLASTIC T-CELL LEUKEMIA
TF1_BLOOD	3.83188	6.03826	ACUTE MYELOID LEUKEMIA
SUPB15_BLOOD	3.80941	0.0426443	ACUTE LYMPHOBLASTIC B-CELL LEUKEMIA
MKN45_STOMACH	3.80839	3.65535	STOMACH DIFFUSE ADENOCARCINOMA
A4FUK_LYMPH	3.80116	1.37295	DIFFUSE LARGE B-CELL LYMPHOMA
CHP126_AUTOGANG	3.79701	0.0840643	NEUROBLASTOMA
8505C_THYROID	3.79286	1.73985	THYROID ANAPLASTIC CARCINOMA
MSTO211H_LUNG	3.79077	0.321928	MESOTHELIOMA
SKHEP1_LIVER	3.76341	1.74416	LIVER ADENOCARCINOMA
PL21_BLOOD	3.76235	0.0565835	ACUTE MYELOID LEUKEMIA
KHM1B_BLOOD	3.75382	2.48543	PLASMA CELL MYELOMA
RCHACV_BLOOD	3.74631	2.29866	ACUTE LYMPHOBLASTIC B-CELL LEUKEMIA
SIMA_AUTOGANG	3.74308	3.40735	NEUROBLASTOMA
IOMMLEE_CNS	3.74201	0.0703893	MENINGIOMA
KMS12BM_BLOOD	3.72901	0.201634	PLASMA CELL MYELOMA
LS123_COLORECT	3.72356	2.04614	LARGE INTESTINE ADENOCARCINOMA
CL14_COLORECT	3.72137	4.66278	LARGE INTESTINE CARCINOMA
YD10B_HEADNECK	3.70929	3.12102	UPPER AERODIGESTIVE TRACT SQUAMOUS CELL CARCINOMA
YD15_HEADNECK	3.70929	2.1375	MUCOEPIDERMOID CARCINOMA
CH157MN_CNS	3.70708	0.367371	MENINGIOMA
RERFLCAD2_LUNG	3.69933	3.45681	LUNG ADENOCARCINOMA
HOS_BONE	3.69153	0.739848	OSTEOSARCOMA
DEL_LYMPH	3.68482	2.32481	LYMPHOID_NEOPLASM
OPM2_BLOOD	3.67469	3.09255	PLASMA CELL MYELOMA
BCP1_LYMPH	3.67016	4.03122	B-CELL LYMPHOMA UNSPECIFIED
LOUCY_BLOOD	3.66789	0.250962	ACUTE LYMPHOBLASTIC T-CELL LEUKEMIA
KYO1_BLOOD	3.65076	4.8515	CHRONIC MYELOID LEUKAEMIA
EOL1_BLOOD	3.64962	0.0285692	ACUTE MYELOID LEUKEMIA
HDMYZ_LYMPH	3.62877	2.65076	HODGKIN LYMPHOMA
MOLM16_BLOOD	3.62877	3.94298	ACUTE MYELOID LEUKEMIA
JK1_BLOOD	3.61706	3.67016	CHRONIC MYELOID LEUKAEMIA
KPNYN_AUTOGANG	3.60644	0.137504	NEUROBLASTOMA
MHHCALL3_BLOOD	3.59216	0.464668	ACUTE LYMPHOBLASTIC B-CELL LEUKEMIA
CORL311_LUNG	3.58976	5.73444	LUNG SMALL CELL CARCINOMA
EFE184_CERVIX	3.58256	2.40054	ENDOMETRIUM CARCINOMA
COV318_OVARY	3.5656	3.06695	OVARY CARCINOMA
NCIH1184_LUNG	3.55459	3.78973	LUNG SMALL CELL CARCINOMA
PECAPJ34CLONEC12_HEADNECK	3.54102	1.64155	UPPER AERODIGESTIVE TRACT SQUAMOUS CELL CARCINOMA
RH41_SOFTTISSUE	3.53232	0	RHABDOMYOSARCOMA
HSC3_HEADNECK	3.51979	0.659925	UPPER AERODIGESTIVE TRACT SQUAMOUS CELL CARCINOMA
HEL_BLOOD	3.51475	4.92315	ACUTE MYELOID LEUKEMIA
CAL12T_LUNG	3.49953	3.30451	LUNG NON-SMALL CELL CARCINOMA
NOMO1_BLOOD	3.49057	3.0054	ACUTE MYELOID LEUKEMIA
OCIMY7_BLOOD	3.47768	2.9855	PLASMA CELL MYELOMA
OCIM1_BLOOD	3.47638	0.0840643	ACUTE MYELOID LEUKEMIA
KMS18_BLOOD	3.46336	4.27352	PLASMA CELL MYELOMA
SKNDZ_AUTOGANG	3.45154	4.0018	NEUROBLASTOMA
JMSU1_BLADDER	3.43962	0.0840643	URINARY TRACT CARCINOMA
BICR6_HEADNECK	3.42223	1.67807	UPPER AERODIGESTIVE TRACT SQUAMOUS CELL CARCINOMA
IALM_LUNG	3.41819	0.0143553	LUNG LARGE CELL CARCINOMA
IMR32_AUTOGANG	3.41819	1.93357	NEUROBLASTOMA
PLB985_BLOOD	3.41684	0	ACUTE MYELOID LEUKEMIA
UMUC3_BLADDER	3.39917	1.31615	URINARY TRACT TRANSITIONAL CELL CARCINOMA
PK59_PANCREAS	3.38128	3.67582	PANCREAS CARCINOMA
MEG01_BLOOD	3.30743	3.41684	CHRONIC MYELOID LEUKAEMIA
OCIAML2_BLOOD	3.30743	0.0143553	ACUTE MYELOID LEUKEMIA
MV411_BLOOD	3.27947	0.389567	ACUTE MYELOID LEUKEMIA
KASUMI1_BLOOD	3.26003	0	ACUTE MYELOID LEUKEMIA
HCC56_COLORECT	3.24336	4.74953	LARGE INTESTINE ADENOCARCINOMA
MOLP8_BLOOD	3.23113	2.73118	PLASMA CELL MYELOMA
RPMI8402_BLOOD	3.21723	1.41684	ACUTE LYMPHOBLASTIC T-CELL LEUKEMIA
NCIH716_COLORECT	3.21412	1.81147	LARGE INTESTINE ADENOCARCINOMA
BICR56_HEADNECK	3.20789	1.50589	UPPER AERODIGESTIVE TRACT SQUAMOUS CELL CARCINOMA
HPBALL_BLOOD	3.19377	2.83996	ACUTE LYMPHOBLASTIC T-CELL LEUKEMIA
SF172_CNS	3.19377	1.35614	ASTROCYTOMA-GLIOBLASTOMA MULTIFORME
SCC9_HEADNECK	3.13914	2.33914	UPPER AERODIGESTIVE TRACT SQUAMOUS CELL CARCINOMA
L428_LYMPH	3.1375	0.0703893	HODGKIN LYMPHOMA
YD38_HEADNECK	3.12763	0	UPPER AERODIGESTIVE TRACT SQUAMOUS CELL CARCINOMA
MHHCALL2_BLOOD	3.12598	0.0565835	ACUTE LYMPHOBLASTIC B-CELL LEUKEMIA
PECAPJ41CLONED2_HEADNECK	3.11603	0.941106	UPPER AERODIGESTIVE TRACT SQUAMOUS CELL CARCINOMA
CORL23_LUNG	3.11103	3.6565	LUNG LARGE CELL CARCINOMA
OPM1_BLOOD	3.09255	2.70929	PLASMA CELL MYELOMA
ME1_BLOOD	3.0635	0.0976108	ACUTE MYELOID LEUKEMIA
HDLM2_LYMPH	3.04963	0.111031	HODGKIN LYMPHOMA
NCIH508_COLORECT	3.04789	5.42761	LARGE INTESTINE ADENOCARCINOMA
OCILY19_LYMPH	3.03914	0.0703893	DIFFUSE LARGE B-CELL LYMPHOMA
L363_BLOOD	3.0036	2.60881	PLASMA CELL MYELOMA
SUPT1_LYMPH	2.94673	6.00585	ACUTE LYMPHOBLASTIC T-CELL LEUKEMIA
MHHCALL4_BLOOD	2.94298	0.0285692	ACUTE LYMPHOBLASTIC B-CELL LEUKEMIA
EJM_BLOOD	2.94111	4.04789	PLASMA CELL MYELOMA
C8166_BLOOD	2.88753	2.32193	NA
NCIH929_BLOOD	2.87971	2.41954	PLASMA CELL MYELOMA
MOLM6_BLOOD	2.85997	1.11103	CHRONIC MYELOID LEUKAEMIA
DND41_BLOOD	2.85798	0.15056	ACUTE LYMPHOBLASTIC T-CELL LEUKEMIA
RI1_LYMPH	2.85798	0.137504	B-CELL LYMPHOMA UNSPECIFIED
SCC25_HEADNECK	2.85	0.83996	UPPER AERODIGESTIVE TRACT SQUAMOUS CELL CARCINOMA
HT1197_BLADDER	2.80529	0.678072	URINARY TRACT CARCINOMA
JJN3_BLOOD	2.76765	2.9982	PLASMA CELL MYELOMA
NALM19_BLOOD	2.75489	0.0143553	ACUTE LYMPHOBLASTIC B-CELL LEUKEMIA
OCIMY5_BLOOD	2.73335	3.58015	PLASMA CELL MYELOMA
TOLEDO_LYMPH	2.71589	1.1177	DIFFUSE LARGE B-CELL LYMPHOMA
MOLT13_BLOOD	2.69377	3.12433	ACUTE LYMPHOBLASTIC T-CELL LEUKEMIA
CA46_LYMPH	2.68257	0.0840643	BURKITT LYMPHOMA
ACCMESO1_PLEURA	2.66903	0.815575	MESOTHELIOMA
RS411_BLOOD	2.62761	0.0143553	ACUTE LYMPHOBLASTIC B-CELL LEUKEMIA
PF382_BLOOD	2.61117	6.64328	ACUTE LYMPHOBLASTIC T-CELL LEUKEMIA
AMO1_BLOOD	2.58736	2.15381	PLASMA CELL MYELOMA
MOLT3_BLOOD	2.57773	4.23036	ACUTE LYMPHOBLASTIC T-CELL LEUKEMIA
EB1_LYMPH	2.57046	0.0285692	BURKITT LYMPHOMA
MOLP2_BLOOD	2.56803	4.46793	PLASMA CELL MYELOMA
L1236_LYMPH	2.5509	0	HODGKIN LYMPHOMA
L540_LYMPH	2.53854	1.25701	HODGKIN LYMPHOMA
MUTZ5_BLOOD	2.52857	0.0840643	ACUTE LYMPHOBLASTIC B-CELL LEUKEMIA
SKNO1_BLOOD	2.49825	0	ACUTE MYELOID LEUKEMIA
MINO_LYMPH	2.49057	3.01792	MANTLE CELL LYMPHOMA
PFEIFFER_LYMPH	2.488	0.0840643	DIFFUSE LARGE B-CELL LYMPHOMA
JM1_BLOOD	2.47768	0.378512	B-CELL LYMPHOMA UNSPECIFIED
SUDHL8_LYMPH	2.46989	0.0840643	DIFFUSE LARGE B-CELL LYMPHOMA
AML193_BLOOD	2.42223	0.124328	ACUTE MYELOID LEUKEMIA
BL41_LYMPH	2.41954	0.0143553	BURKITT LYMPHOMA
SUDHL1_LYMPH	2.3978	3.25852	ANAPLASTIC LARGE CELL LYMPHOMA
RKO_COLORECT	2.3505	1.42761	LARGE INTESTINE ADENOCARCINOMA
KASUMI6_BLOOD	2.34483	0.0426443	ACUTE MYELOID LEUKEMIA
HEYA8_OVARY	2.31325	0.176323	OVARY CARCINOMA
BDCM_BLOOD	2.27798	3.86691	ACUTE LYMPHOBLASTIC B-CELL LEUKEMIA
HUT78_LYMPH	2.21101	4.42761	MYCOSIS FUNGOIDES-SEZARY SYNDROME
LOXIMVI_SKIN	2.21101	0	MALIGNANT MELANOMA
MJ_LYMPH	2.18269	0.0703893	MYCOSIS FUNGOIDES-SEZARY SYNDROME
MEC1_BLOOD	2.15381	0.0285692	CHRONIC SMALL LYMPHOCYTIC LYMPHOMA
NALM1_BLOOD	2.09085	0.0703893	CHRONIC MYELOID LEUKAEMIA
HL60_BLOOD	1.9782	0.163499	ACUTE MYELOID LEUKEMIA
KOPN8_BLOOD	1.926	0.0976108	ACUTE LYMPHOBLASTIC B-CELL LEUKEMIA
GRANTA519_LYMPH	1.89142	2.07724	MANTLE CELL LYMPHOMA
LP1_BLOOD	1.87971	5.89651	PLASMA CELL MYELOMA
REC1_LYMPH	1.82782	2.43296	MANTLE CELL LYMPHOMA
SUDHL6_LYMPH	1.774	0.0976108	DIFFUSE LARGE B-CELL LYMPHOMA
KO52_BLOOD	1.74416	1.54102	ACUTE MYELOID LEUKEMIA
BL70_LYMPH	1.73118	0.933573	BURKITT LYMPHOMA
HUT102_LYMPH	1.70487	3.92029	MYCOSIS FUNGOIDES-SEZARY SYNDROME
KE37_BLOOD	1.67807	4.77452	ACUTE LYMPHOBLASTIC T-CELL LEUKEMIA
NAMALWA_LYMPH	1.65076	0	BURKITT LYMPHOMA
P12ICHIKAWA_BLOOD	1.63227	4.0197	ACUTE LYMPHOBLASTIC T-CELL LEUKEMIA
KE97_STOMACH	1.58496	0.238787	PLASMA CELL MYELOMA
TALL1_BLOOD	1.57046	1.01436	ACUTE LYMPHOBLASTIC T-CELL LEUKEMIA
KG1_BLOOD	1.4957	0.321928	ACUTE MYELOID LEUKEMIA
HS611_LYMPH	1.45418	1.31034	HODGKIN LYMPHOMA
A704_KIDNEY	1.4489	3.24031	RENAL CELL CARCINOMA
JEKO1_LYMPH	1.38405	2.74201	MANTLE CELL LYMPHOMA
EHEB_BLOOD	1.31615	4.75596	CHRONIC SMALL LYMPHOCYTIC LYMPHOMA
JVM3_BLOOD	1.21412	2.488	CHRONIC SMALL LYMPHOCYTIC LYMPHOMA
WSUDLCL2_LYMPH	1.20789	0.250962	DIFFUSE LARGE B-CELL LYMPHOMA
NUDHL1_LYMPH	1.20163	1.85997	DIFFUSE LARGE B-CELL LYMPHOMA
P3HR1_LYMPH	1.16993	0.15056	BURKITT LYMPHOMA
KMS26_BLOOD	1.15704	4.01436	PLASMA CELL MYELOMA
CI1_LYMPH	1.15056	0.15056	B-CELL LYMPHOMA UNSPECIFIED
HT_LYMPH	1.10434	2.50589	B-CELL LYMPHOMA UNSPECIFIED
JVM2_BLOOD	1.09761	3.91169	CHRONIC SMALL LYMPHOCYTIC LYMPHOMA
SUDHL10_LYMPH	1.0635	0.137504	DIFFUSE LARGE B-CELL LYMPHOMA
MOLT16_BLOOD	1.05658	4.33557	ACUTE LYMPHOBLASTIC T-CELL LEUKEMIA
CMLT1_BLOOD	1.02857	3.83289	CHRONIC MYELOID LEUKAEMIA
HH_LYMPH	0.823749	0.565597	ACUTE LYMPHOBLASTIC T-CELL LEUKEMIA
DAUDI_LYMPH	0.815575	0.0565835	BURKITT LYMPHOMA
GA10_LYMPH	0.799087	0.344828	OSTEOSARCOMA
SUDHL5_LYMPH	0.799087	0.0426443	DIFFUSE LARGE B-CELL LYMPHOMA
DB_LYMPH	0.748461	4.64616	DIFFUSE LARGE B-CELL LYMPHOMA
ST486_LYMPH	0.704872	0.545968	BURKITT LYMPHOMA
KARPAS422_LYMPH	0.678072	0	DIFFUSE LARGE B-CELL LYMPHOMA
RL_LYMPH	0.659925	0	B-CELL LYMPHOMA UNSPECIFIED
DOHH2_LYMPH	0.641546	0.286881	DIFFUSE LARGE B-CELL LYMPHOMA
SUDHL4_LYMPH	0.536053	0.594549	DIFFUSE LARGE B-CELL LYMPHOMA
NUDUL1_LYMPH	0.505891	3.19692	B-CELL LYMPHOMA UNSPECIFIED
MC116_LYMPH	0.400538	0.895303	B-CELL LYMPHOMA UNSPECIFIED
HUNS1_BLOOD	0.298658	3.07553	PLASMA CELL MYELOMA
RAJI_LYMPH	0.250962	0.0565835	BURKITT LYMPHOMA
